# Supplementary material for: Kin discrimination via odour in the cooperatively breeding banded mongoose
Source: R Soc Open Sci. 2018 Mar 28;5(3):171798. doi: 10.1098/rsos.171798 (PMC5882708; doi:10.1098/rsos.171798)
Supplement: Banded mongoose scent presentation data [file rsos171798supp1.xlsx]

## Sheet: Data for Dryad
VideoN	Type	Sex	Date	Session	RecipID	RecipPack	OdourID	Odoursx	OdourPack	collected	rel	Duration	contact	Score	markson	marksaround	totalmarks	Recipage	Odage
F93	familiar	1	2014-07-10	PM	TF297	2	TM279	0	2	2014-07-08	-0.1498	9	4	1	3	0	3	810	37333
UFP40	unfamiliar	1	2014-06-14	AM	TF334	2	DF208	1	11	2014-06-11	-0.1472	18	10	3	2	2	4	504	501
UFP41	unfamiliar	1	2016-06-17	AM	TF334	2	DM165	0	11	2014-06-11	-0.1439	38	18	2	2	2	4	1238	37026
UFP80	unfamiliar	0	2014-06-30	AM	TM272	2	XF012	1	17	2014-06-27	-0.1427	50	31	4	12	0	12	1609	1606
UFP56	unfamiliar	0	2014-06-27	AM	TM307	2	XF005	1	19	2014-06-19	-0.125	23	17	3	4	4	8	797	789
UFP56	unfamiliar	1	2014-06-27	AM	TF299	2	XF005	1	19	2014-06-19	-0.1208	13	9	3	5	0	5	797	789
F131	familiar	0	2014-07-15	PM	TM335	2	TM279	0	2	2014-07-08	-0.1107	13	7	2	4	0	4	535	37053
UFP51	unfamiliar	0	2014-06-19	PM	TM307	2	DF200	1	11	2014-06-11	-0.1107	65	21	3	7	1	8	789	37306
UFP77	unfamiliar	1	2014-06-30	AM	TF322	2	MM002	0	17	2014-06-27	-0.1026	12	5	2	3	3	6	724	721
UFP39	unfamiliar	0	2014-06-14	AM	TM300	2	DM193	0	11	2014-06-11	-0.1022	46	39	5	5	4	9	784	37306
UFP56	unfamiliar	0	2014-06-27	AM	TM300	2	XF005	1	19	2014-06-19	-0.0873	8	3	2	2	1	3	797	789
UFP39	unfamiliar	1	2014-06-14	AM	TF322	2	DM193	0	11	2014-06-11	-0.0841	30	11	2	2	1	3	708	37230
UFP40	unfamiliar	0	2014-06-14	AM	TM304	2	DF208	1	11	2014-06-11	-0.0766	13	9	2	2	0	2	784	781
UFP77	unfamiliar	1	2014-06-30	AM	TF319	2	MM002	0	17	2014-06-27	-0.0657	6	4	1	4	0	4	724	721
UFP68	unfamiliar	0	2014-06-27	PM	TM307	2	XF008	1	19	2014-06-19	-0.0575	90	37	4	9	7	16	797	789
F138	familiar	1	2014-07-15	PM	TF298	2	TM304	0	2	2014-07-08	-0.057	13	7	1	2	1	3	815	37333
UFP41	unfamiliar	1	2016-06-17	AM	TF284	2	DM165	0	11	2014-06-11	-0.0535	127	25	3	3	4	7	2185	37973
UFP39	unfamiliar	1	2014-06-14	AM	TF298	2	DM193	0	11	2014-06-11	-0.0525	53	16	3	5	2	7	784	37306
UFP61	unfamiliar	1	2014-06-27	AM	TF298	2	XF004	1	19	2014-06-19	-0.047	103	17	4	7	1	8	797	789
UFP54	unfamiliar	0	2014-06-19	PM	TM300	2	XF004	1	19	2014-06-19	-0.0432	59	20	5	8	6	14	789	789
UFP56	unfamiliar	0	2014-06-27	AM	TM317	2	XF005	1	19	2014-06-19	-0.0362	41	24	4	10	3	13	721	713
UFP39	unfamiliar	0	2014-06-14	AM	TM272	2	DM193	0	11	2014-06-11	-0.0353	280	37	5	12	4	16	1593	38115
UFP54	unfamiliar	0	2014-06-19	PM	TM363	2	XF004	1	19	2014-06-19	-0.0196	31	22	3	6	1	7	264	264
UFP77	unfamiliar	0	2014-06-30	AM	TM307	2	MM002	0	17	2014-06-27	-0.0178	12	10	2	3	2	5	800	797
F118	familiar	0	2014-07-14	PM	TM312	2	TF298	1	2	2014-07-08	-0.0168	20	8	2	3	1	4	814	37333
UFP40	unfamiliar	1	2014-06-14	AM	TF322	2	DF208	1	11	2014-06-11	-0.013	49	49	5	12	4	16	708	705
UFP51	unfamiliar	0	2014-06-19	PM	TM283	2	DF200	1	11	2014-06-11	-0.012	42	13	3	8	1	9	1456	37973
UFP77	unfamiliar	0	2014-06-30	AM	TM363	2	MM002	0	17	2014-06-27	0.0039	42	29	5	17	2	19	275	272
F115	familiar	0	2014-07-14	PM	TM272	2	TF284	1	2	2014-07-08	0.0094	25	18	2	5	0	5	1623	38142
UFP40	unfamiliar	0	2014-06-14	AM	TM363	2	DF208	1	11	2014-06-11	0.01	51	29	3	4	6	10	259	256
UFP80	unfamiliar	1	2014-06-30	AM	TF321	2	XF012	1	17	2014-06-27	0.01	15	8	4	3	0	3	724	721
F87	familiar	0	2014-07-10	PM	TM363	2	TM272	0	2	2014-07-08	0.011	6	3	1	1	1	2	285	36808
UFP68	unfamiliar	1	2014-06-27	PM	TF319	2	XF008	1	19	2014-06-19	0.0121	23	20	5	6	2	8	721	713
UFP56	unfamiliar	1	2014-06-27	AM	TF321	2	XF005	1	19	2014-06-19	0.0153	7	7	3	3	0	3	721	713
UFP40	unfamiliar	1	2014-06-14	AM	TF299	2	DF208	1	11	2014-06-11	0.0172	28	22	3	4	2	6	784	781
UFP80	unfamiliar	0	2014-06-30	AM	TM317	2	XF012	1	17	2014-06-27	0.021	9	6	1	3	0	3	724	721
UFP68	unfamiliar	0	2014-06-27	PM	TM300	2	XF008	1	19	2014-06-19	0.0221	104	32	3	8	1	9	797	789
UFP57	unfamiliar	1	2014-06-27	AM	TF299	2	XM006	0	19	2014-06-19	0.0246	22	0	3	0	2	2	797	789
F138	familiar	0	2014-07-15	PM	TM283	2	TM304	0	2	2014-07-08	0.0266	13	7	2	2	2	4	1482	38000
UFP58	unfamiliar	1	2014-06-27	AM	TF321	2	XM006	0	19	2014-06-19	0.0288	23	16	3	3	2	5	721	713
UFP56	unfamiliar	1	2014-06-27	AM	TF322	2	XF005	1	19	2014-06-19	0.0292	12	9	3	3	2	5	721	713
UFP39	unfamiliar	0	2014-06-14	AM	TM363	2	DM193	0	11	2014-06-11	0.0335	120	118	5	17	12	29	259	36781
F125	familiar	0	2014-07-14	PM	TM272	2	TF319	1	2	2014-07-08	0.0344	9	6	1	3	0	3	1623	38142
F95	familiar	0	2014-07-10	PM	TM323	2	TM300	0	2	2014-07-08	0.0364	32	11	2	4	2	6	734	37257
F138	familiar	0	2014-07-15	PM	TM233	2	TM304	0	2	2014-07-08	0.0423	16	9	2	5	2	7	2176	38694
UFP61	unfamiliar	1	2014-06-27	AM	TF297	2	XF004	1	19	2014-06-19	0.0451	100	34	5	8	3	11	797	789
UFP77	unfamiliar	1	2014-06-30	AM	TF334	2	MM002	0	17	2014-06-27	0.0563	33	13	4	7	1	8	520	517
F137	familiar	0	2014-07-15	PM	TM335	2	TM304	0	2	2014-07-08	0.0606	15	7	1	4	0	4	535	37053
UFP63	familiar	0	2014-06-27	PM	TM335	2	XF008	1	19	2014-06-19	0.0692	59	49	5	29	1	30	517	509
UFP68	unfamiliar	0	2014-06-27	PM	TM335	2	XF008	1	19	2014-06-19	0.0692	150	47	3	4	5	9	517	509
F95	familiar	0	2014-07-10	PM	TM363	2	TM300	0	2	2014-07-08	0.07	18	6	1	1	1	2	285	36808
F122	familiar	1	2014-07-14	PM	TF297	2	TM335	0	2	2014-07-08	0.0834	15	3	2	1	1	2	814	37333
UFP58	unfamiliar	0	2014-06-27	AM	TM317	2	XM006	0	19	2014-06-19	0.091	60	9	1	3	0	3	721	713
UFP57	unfamiliar	1	2014-06-27	AM	TF322 (not TM233)	2	XM006	0	19	2014-06-19	0.0932	11	9	2	4	0	4	721	713
UFP56	unfamiliar	1	2014-06-27	AM	TF297	2	XF005	1	19	2014-06-19	0.113	12	11	3	3	2	5	797	789
UFP58	unfamiliar	1	2014-06-27	AM	TF284	2	XM006	0	19	2014-06-19	0.1136	3	1	1	1	0	1	1464	1456
F129	familiar	1	2014-07-15	PM	TF299	2	TM363	0	2	2014-07-08	0.1177	11	3	1	2	0	2	815	37333
UFP58	unfamiliar	0	2014-06-27	AM	TM300	2	XM006	0	19	2014-06-19	0.1397	19	10	2	3	1	4	797	789
UFP77	unfamiliar	0	2014-06-30	AM	TM335	2	MM002	0	17	2014-06-27	0.1507	52	9	1	2	0	2	520	517
UFP77	unfamiliar	0	2014-06-30	AM	TM283	2	MM002	0	17	2014-06-27	0.1573	24	19	5	11	2	13	1467	1464
F82	familiar	0	2014-07-10	AM	TM317	2	TM279	0	2	2014-07-08	0.1738	60	13	2	4	0	4	734	37257
F93	familiar	0	2014-07-10	PM	TM335	2	TM279	0	2	2014-07-08	0.1749	21	4	1	1	1	2	530	37053
F123	familiar	0	2014-07-14	PM	TM307	2	TM335	0	2	2014-07-08	0.178	23	8	2	4	1	5	814	37333
UFP56	unfamiliar	0	2014-06-27	AM	TM363	2	XF005	1	19	2014-06-19	0.1937	78	68	5	17	5	22	272	264
UFP59	unfamiliar	0	2014-06-27	AM	TM363	2	XF005	1	19	2014-06-19	0.1937	4	2	1	3	0	3	272	264
F127	familiar	0	2014-07-14	PM	TM233	2	TF298	1	2	2014-07-08	0.2057	19	8	2	4	0	4	2175	38694
F116	familiar	0	2014-07-14	PM	TM363	2	TF284	1	2	2014-07-08	0.2257	49	20	3	6	2	8	289	36808
F118	familiar	0	2014-07-14	PM	TM363	2	TF298	1	2	2014-07-08	0.242	10	3	1	1	0	1	289	36808
F128	familiar	1	2014-07-14	PM	TF322	2	TF298	1	2	2014-07-08	0.2467	23	3	1	3	0	3	738	37257
F126	familiar	1	2014-07-14	PM	TF298	2	TF319	1	2	2014-07-08	0.2468	13	9	3	5	0	5	814	37333
F135	familiar	0	2014-07-15	PM	TM307	2	TM279	0	2	2014-07-08	0.2564	24	14	2	4	0	4	815	37333
F133	familiar	1	2014-07-15	PM	TF249	2	TM279	0	2	2014-07-08	0.2925	7	3	1	2	0	2	2112	38630
F92	familiar	0	2014-07-10	PM	TM272	2	TM279	0	2	2014-07-08	0.3022	15	9	2	4	0	4	1619	38142
F127	familiar	0	2014-07-14	PM	TM279	2	TF298	1	2	2014-07-08	0.3087	24	6	2	3	2	5	1551	38070
F134	familiar	1	2014-07-15	PM	TF298	2	TM279	0	2	2014-07-08	0.3087	21	13	3	12	0	12	815	37333
F86	familiar	0	2014-07-10	PM	TM363	2	TM279	0	2	2014-07-08	0.3174	7	4	1	2	0	2	285	36808
F90	familiar	0	2014-07-10	PM	TM363	2	TM279	0	2	2014-07-08	0.3174	15	8	3	4	1	5	285	36808
F116	familiar	0	2014-07-14	PM	TM236	2	TF284	1	2	2014-07-08	0.3528	19	8	3	3	0	3	2111	38630
F124	familiar	0	2014-07-14	PM	TM335	2	TF319	1	2	2014-07-08	0.357	25	19	4	9	0	9	534	37053
F93	familiar	1	2014-07-10	PM	TF322	2	TM279	0	2	2014-07-08	0.3862	21	10	2	3	1	4	734	37257
F135	familiar	1	2014-07-15	PM	TF322	2	TM279	0	2	2014-07-08	0.3862	13	7	1	2	0	2	739	37257
F94	familiar	0	2014-07-10	PM	TM307	2	TM300	0	2	2014-07-08	0.3889	22	19	3	3	4	7	810	37333
F127	familiar	0	2014-07-14	PM	TM307	2	TF298	1	2	2014-07-08	0.4656	18	6	1	2	0	2	814	37333
F116	familiar	1	2014-07-14	PM	TF298	2	TF284	1	2	2014-07-08	0.532	60	36	2	6	0	6	814	37333
F119	familiar	1	2014-07-14	PM	TF298	2	TF284	1	2	2014-07-08	0.532	39	20	3	8	2	10	814	37333
UFP71	unfamiliar	1	2017-06-27	AM	DF200	11	XM006	0	19	2014-06-19	-0.1913	3	2	1	1	0	1	1868	764
UFP89	unfamiliar	0	2014-07-01	AM	DM215	11	SF034	1	17	2014-06-27	-0.18	47	14	3	4	1	5	633	37154
UFP90	unfamiliar	0	2014-07-01	AM	DM180	11	SF034	1	17	2014-06-27	-0.1724	49	33	4	5	6	11	1439	37960
UFP15	unfamiliar	0	2014-05-31	AM	DM212	11	VF141	1	21	2014-05-22	-0.1714	29	28	5	8	1	9	602	593
UFP16	unfamiliar	0	2014-05-31	AM	DM212	11	VF141	1	21	2014-05-22	-0.1714	55	49	5	19	0	19	602	593
UFP75	unfamiliar	1	2017-06-27	AM	DF200	11	XM009	0	19	2014-06-19	-0.1653	52	5	1	4	0	4	1868	764
UFP89	unfamiliar	0	2014-07-01	AM	DM179	11	SF034	1	17	2014-06-27	-0.1651	12	5	1	2	0	2	1439	37960
UFP86	unfamiliar	0	2014-06-30	PM	DM213	11	MM002	0	17	2014-06-27	-0.1647	130	117	5	37	5	42	632	629
F11	familiar	1	2014-06-17	AM	DF200	11	DM165	0	11	2014-06-11	-0.1569	6	3	1	1	1	2	762	37281
F32	familiar	0	2014-06-20	AM	DM165	11	DF200	1	11	2014-06-11	-0.1569	64	25	1	2	1	3	1710	38226
UFP16	unfamiliar	1	2014-05-31	AM	DF200	11	VF141	1	21	2014-05-22	-0.1409	55	53	5	13	0	13	745	736
F46	familiar	0	2014-06-23	AM	DM220	11	DM170	0	11	2014-06-11	-0.1383	6	3	1	2	0	2	433	36946
UFP17	unfamiliar	0	2014-05-31	AM	DM213	11	VF141	1	21	2014-05-22	-0.1306	37	14	3	5	3	8	602	593
UFP62	unfamiliar	0	2014-06-27	AM	DM220	11	XF004	1	19	2014-06-19	-0.13	57	47	5	10	3	13	437	429
UFP76	unfamiliar	0	2017-06-27	AM	DM220	11	XF004	1	19	2014-06-19	-0.13	66	35	5	9	0	9	1533	429
UFP70	unfamiliar	0	2017-06-27	AM	DM198	11	XF005	1	19	2014-06-19	-0.1181	40	37	5	9	0	9	1868	764
F54	familiar	1	2014-06-24	AM	DF201	11	DF208	1	11	2014-06-11	-0.1127	19	17	3	8	1	9	769	37281
UFP17	unfamiliar	0	2014-05-31	AM	DM198	11	VF141	1	21	2014-05-22	-0.1111	45	21	2	5	1	6	745	736
UFP71	unfamiliar	0	2017-06-27	AM	DM204	11	XM006	0	19	2014-06-19	-0.1107	30	18	3	2	2	4	1868	764
UFP17	unfamiliar	0	2014-05-31	AM	DM165	11	VF141	1	21	2014-05-22	-0.1046	13	9	1	1	0	1	1690	1681
UFP69	unfamiliar	0	2014-06-28	AM	DM220	11	XF012	1	19	2014-06-19	-0.1034	95	71	5	16	0	16	438	429
UFP88	unfamiliar	0	2014-06-30	PM	DM179	11	XF010	1	19	2014-06-19	-0.0919	15	8	4	4	1	5	1438	1427
UFP17	unfamiliar	0	2014-05-31	AM	DM193	11	VF141	1	21	2014-05-22	-0.0875	24	7	1	2	0	2	952	943
UFP71	unfamiliar	0	2017-06-27	AM	DM171	11	XM006	0	19	2014-06-19	-0.0863	12	4	1	2	0	2	2603	1499
UFP71	unfamiliar	0	2017-06-27	AM	DM209	11	XM006	0	19	2014-06-19	-0.0859	14	7	3	5	0	5	1868	764
UFP89	unfamiliar	0	2014-07-01	AM	DM220	11	SF034	1	17	2014-06-27	-0.0826	44	35	5	16	1	17	441	36962
UFP85	unfamiliar	1	2014-06-30	PM	DF200	11	MM002	0	17	2014-06-27	-0.0809	17	13	1	2	0	2	775	772
F54	familiar	0	2014-06-24	AM	DM165	11	DF208	1	11	2014-06-11	-0.0779	17	12	3	4	2	6	1714	38226
F57	familiar	0	2014-06-24	AM	DM165	11	DF208	1	11	2014-06-11	-0.0779	8	0	0	0	0	0	1714	38226
F12	familiar	0	2014-06-17	AM	DM179	11	DF201	1	11	2014-06-13	-0.0762	10	6	1	3	0	3	1425	37946
F38	familiar	1	2014-06-21	AM	DF201	11	DM179	0	11	2014-06-11	-0.0762	55	5	3	3	0	3	766	37281
F27	familiar	1	20.06.2014	AM	DF200	11	DM212	0	11	2014-06-11	-0.0721	14	5	1	1	2	3	NA	37281
F13	familiar	1	2014-06-17	AM	DF200	11	DF201	1	11	2014-06-13	-0.0693	12	3	1	1	0	1	762	37283
UFP83	unfamiliar	1	2014-06-30	PM	DF200	11	XF005	1	19	2014-06-19	-0.0642	4	2	1	3	0	3	775	764
UFP70	unfamiliar	0	2017-06-27	AM	DM170	11	XF005	1	19	2014-06-19	-0.0583	160	150	4	5	6	11	2603	1499
UFP81	unfamiliar	0	2014-06-30	PM	DM209	11	XF005	1	19	2014-06-19	-0.0572	12	3	1	2	0	2	775	764
UFP81	unfamiliar	0	2014-06-30	PM	DM213	11	XF005	1	19	2014-06-19	-0.0516	2	8	1	2	0	2	632	621
UFP83	unfamiliar	0	2014-06-30	PM	DM213	11	XF005	1	19	2014-06-19	-0.0516	22	4	2	4	0	4	632	621
UFP62	unfamiliar	1	2014-06-27	AM	DF190	11	XF004	1	19	2014-06-19	-0.0513	3	2	1	1	0	1	979	971
UFP62	unfamiliar	1	2014-06-27	AM	DF200	11	XF004	1	19	2014-06-19	-0.0449	32	2	2	0	3	3	772	764
F55	familiar	1	2014-06-24	AM	DF200	11	DM206	0	11	2014-06-11	-0.0417	18	2	1	2	1	3	769	37281
F7	familiar	0	2014-06-16	AM	DM209	11	DF190	1	11	2014-06-11	-0.0413	19	9	1	2	0	2	761	37281
UFP85	unfamiliar	0	2014-06-30	PM	DM209	11	MM002	0	17	2014-06-27	-0.0407	9	7	1	3	0	3	775	772
F50	familiar	0	2014-06-24	AM	DM212	11	DM193	0	11	2014-06-11	-0.0394	28	5	1	3	0	3	626	37138
F25	familiar	0	2014-06-20	AM	DM165	11	DM198	0	11	2014-06-11	-0.0386	31	27	4	8	1	9	1710	38226
UFP62	unfamiliar	0	2014-06-27	AM	DM204	11	XF004	1	19	2014-06-19	-0.0385	27	25	4	3	3	6	772	764
UFP91	unfamiliar	0	2014-07-01	AM	DM204	11	HM092	0	17	2014-06-27	-0.0312	25	5	2	1	2	3	776	37297
UFP92	unfamiliar	0	2014-07-01	AM	DM204	11	HM092	0	17	2014-06-27	-0.0312	46	21	3	3	6	9	776	37297
UFP62	unfamiliar	0	2014-06-27	AM	DM165	11	XF004	1	19	2014-06-19	-0.0289	29	12	2	3	1	4	1717	1709
UFP62	unfamiliar	0	2014-06-27	AM	DM213	11	XF004	1	19	2014-06-19	-0.0199	26	0	3	0	5	5	629	621
UFP89	unfamiliar	0	2014-07-01	AM	DM194	11	SF034	1	17	2014-06-27	-0.0191	27	18	5	7	0	7	983	37504
UFP90	unfamiliar	0	2014-07-01	AM	DM212	11	SF034	1	17	2014-06-27	-0.0168	118	81	5	31	6	37	633	37154
F9	familiar	1	2014-06-16	AM	DF201	11	DM189	0	11	2014-06-11	-0.0146	23	17	2	4	0	4	761	37281
F49	familiar	0	2014-06-23	AM	DM198	11	DM126	0	11	2014-06-11	-0.0118	11	3	1	1	1	2	768	37281
F39	familiar	0	2014-06-21	AM	DM193	11	DM198	0	11	2014-06-11	-0.0106	45	2	3	3	1	4	973	37488
F50	familiar	0	2014-06-24	AM	DM198	11	DM193	0	11	2014-06-11	-0.0106	15	5	1	2	0	2	769	37281
F29	familiar	0	2014-06-20	AM	DM220	11	DM212	0	11	2014-06-11	-0.0071	46	43	4	10	2	12	430	36946
F50	familiar	0	2014-06-24	AM	DM220	11	DM193	0	11	2014-06-11	-0.0069	27	20	3	4	0	4	434	36946
UFP82	unfamiliar	0	2014-06-30	PM	DM165	11	XF005	1	19	2014-06-19	-0.001	34	17	4	7	2	9	1720	1709
F35	familiar	0	2014-06-21	AM	DM220	11	DM189	0	11	2014-06-11	0.0031	17	9	3	3	0	3	431	36946
UFP70	unfamiliar	0	2017-06-27	AM	DM179	11	XF005	1	19	2014-06-19	0.0055	25	18	5	6	2	8	2531	1427
F7	familiar	0	2014-06-16	AM	DM206	11	DF190	1	11	2014-06-11	0.0095	5	3	1	1	0	1	761	37281
F22	familiar	1	2014-06-20	AM	DF190	11	DM206	0	11	2014-06-11	0.0095	5	3	1	2	1	3	972	37488
F9	familiar	0	2014-06-16	AM	DM209	11	DM189	0	11	2014-06-11	0.0103	18	12	3	4	2	6	761	37281
F35	familiar	0	2014-06-21	AM	DM209	11	DM189	0	11	2014-06-11	0.0103	17	12	3	6	1	7	766	37281
F25	familiar	1	2014-06-20	AM	DF200	11	DM198	0	11	2014-06-11	0.0113	27	0	1	2	0	2	765	37281
F39	familiar	1	2014-06-21	AM	DF200	11	DM198	0	11	2014-06-11	0.0113	28	2	1	1	0	1	766	37281
F7	familiar	0	2014-06-16	AM	DM198	11	DF190	1	11	2014-06-11	0.0153	10	8	1	1	2	3	761	37281
F24	familiar	0	2014-06-20	AM	DM192	11	DM198	0	11	2014-06-11	0.0153	29	18	2	2	2	4	972	37488
F25	familiar	1	2014-06-20	AM	DF190	11	DM198	0	11	2014-06-11	0.0153	22	16	3	5	2	7	972	37488
F54	familiar	0	2014-06-24	AM	BM558	11	DF208	1	11	2014-06-11	0.0154	13	3	1	2	0	2	795	37307
UFP71	unfamiliar	1	2017-06-27	AM	DF190	11	XM006	0	19	2014-06-19	0.018	28	10	1	2	0	2	2075	971
F47	familiar	0	2014-06-23	AM	DM220	11	DM204	0	11	2014-06-11	0.0224	7	5	1	2	0	2	433	36946
F48	familiar	0	2014-06-23	AM	DM220	11	DM204	0	11	2014-06-11	0.0224	3	1	1	1	0	1	433	36946
F22	familiar	0	2014-06-20	AM	DM213	11	DM206	0	11	2014-06-11	0.0227	7	4	1	1	0	1	622	37138
UFP92	unfamiliar	0	2014-07-01	AM	DM206	11	HM092	0	17	2014-06-27	0.0249	17	8	2	4	2	6	776	37297
F22	familiar	0	2014-06-20	AM	DM198	11	DM206	0	11	0.0389	0.0273	6	3	1	1	0	1	765	NA
F38	familiar	0	2014-06-21	AM	DM206	11	DM179	0	11	2014-06-11	0.0273	35	6	1	2	0	2	766	37281
F55	familiar	0	2014-06-24	AM	DM198	11	DM206	0	11	2014-06-11	0.0389	81	14	2	3	3	6	769	37281
UFP76	unfamiliar	0	2017-06-27	AM	DM209	11	XF004	1	19	2014-06-19	0.0421	11	7	1	2	1	3	1868	764
F25	familiar	0	2014-06-20	AM	DM212	11	DM198	0	11	2014-06-11	0.0439	15	9	1	2	0	2	622	37138
F28	familiar	0	2014-06-20	AM	DM198	11	DM212	0	11	2014-06-11	0.0439	10	5	1	2	1	3	765	37281
F38	familiar	0	2014-06-21	AM	DM212	11	DM179	0	11	2014-06-11	0.0495	68	12	1	4	0	4	623	37138
F22	familiar	0	2014-06-20	AM	DM220	11	DM206	0	11	2014-06-11	0.0534	11	4	1	1	1	2	430	36946
F53	familiar	0	2014-06-24	AM	DM198	11	DF208	1	11	2014-06-11	0.0632	8	3	1	2	0	2	769	37281
F54	familiar	0	2014-06-24	AM	DM198	11	DF208	1	11	2014-06-11	0.0632	15	9	2	3	0	3	769	37281
F6	familiar	0	2014-06-14	AM	DM212	11	DF201	1	11	2014-06-11	0.0635	26	19	4	5	1	6	616	37138
F54	familiar	0	2014-06-24	AM	DM220	11	DF208	1	11	2014-06-11	0.076	20	7	1	3	1	4	434	36946
UFP75	unfamiliar	1	2017-06-27	AM	DF201	11	XM009	0	19	2014-06-19	0.0928	53	28	4	10	2	12	1868	764
F12	familiar	0	2014-06-17	AM	DM193	11	DF201	1	11	2014-06-13	0.0953	3	2	1	1	0	1	969	37490
F52	familiar	1	2014-06-24	AM	DF201	11	DM193	0	11	2014-06-11	0.0953	16	0	0	0	0	0	769	37281
F49	familiar	0	2014-06-23	AM	DM213	11	DM126	0	11	2014-06-11	0.0997	5	1	1	1	0	1	625	37138
F44	familiar	0	2014-06-23	AM	DM206	11	DM170	0	11	2014-06-11	0.1051	21	5	1	2	0	2	768	37281
F56	familiar	0	2014-06-24	AM	DM206	11	DM170	0	11	2014-06-11	0.1051	20	0	1	0	0	0	769	37281
F23	familiar	0	2014-06-20	AM	DM165	11	DM206	0	11	2014-06-11	0.1093	17	11	2	5	1	6	1710	38226
UFP70	unfamiliar	1	2017-06-27	AM	DF201	11	XF005	1	19	2014-06-19	0.1122	17	7	3	3	0	3	1868	764
UFP81	unfamiliar	1	2014-06-30	PM	DF201	11	XF005	1	19	2014-06-19	0.1122	10	6	3	5	0	5	775	764
F7	familiar	0	2014-06-16	AM	DM212	11	DF190	1	11	2014-06-11	0.1123	5	3	1	1	0	1	618	37138
F26	familiar	1	20.06.2014	AM	DF190	11	DM212	0	11	2014-06-11	0.1123	11	7	1	2	2	4	NA	37488
F29	familiar	1	2014-06-20	AM	DF190	11	DM212	0	11	2014-06-11	0.1123	14	6	1	2	0	2	972	37488
F7	familiar	0	2014-06-16	AM	DM192	11	DF190	1	11	2014-06-11	0.1124	9	7	1	1	0	1	968	37488
F29	familiar	0	2014-06-20	AM	DM170	11	DM212	0	11	2014-06-11	0.115	5	2	1	1	1	2	1500	38016
F56	familiar	0	2014-06-24	AM	DM212	11	DM170	0	11	2014-06-11	0.115	43	6	2	2	3	5	626	37138
F44	familiar	0	2014-06-23	AM	DM198	11	DM170	0	11	2014-06-11	0.1187	13	8	1	2	1	3	768	37281
F56	familiar	0	2014-06-24	AM	DM198	11	DM170	0	11	2014-06-11	0.1187	42	23	2	2	1	3	769	37281
F12	familiar	1	2014-06-17	AM	DF190	11	DF201	1	11	2014-06-13	0.1217	7	5	1	2	1	3	969	37490
F5	familiar	0	2014-06-14	AM	DM165	11	DF201	1	11	2014-06-11	0.1276	38	0	2	0	0	0	1704	38226
F16	familiar	1	2014-06-17	AM	DF201	11	DM165	0	11	2014-06-11	0.1276	17	9	2	5	1	6	762	37281
F6	familiar	0	2014-06-14	AM	DM220	11	DF201	1	11	2014-06-11	0.1318	23	12	1	2	0	2	424	36946
F14	familiar	0	2014-06-17	AM	DM198	11	DM171	0	11	2014-06-13	0.1508	25	6	2	5	2	7	762	37283
F49	familiar	0	2014-06-23	AM	DM192	11	DM126	0	11	2014-06-11	0.1539	17	5	2	4	0	4	975	37488
F25	familiar	0	2014-06-20	AM	DM209	11	DM198	0	11	2014-06-11	0.1613	6	3	1	2	0	2	765	37281
F31	familiar	0	2014-06-20	AM	DM194	11	DF200	1	11	2014-06-11	0.1622	17	8	1	2	0	2	972	37488
F40	familiar	1	2014-06-21	AM	DF201	11	DM198	0	11	2014-06-11	0.1637	14	10	3	3	1	4	766	37281
F30	familiar	0	2014-06-20	AM	DM204	11	DF200	1	11	2014-06-11	0.1679	16	12	2	3	2	5	765	37281
F56	familiar	1	2014-06-24	AM	DF201	11	DM170	0	11	2014-06-11	0.1724	140	4	1	0	2	2	769	37281
F14	familiar	0	2014-06-17	AM	DM209	11	DM171	0	11	2014-06-13	0.1744	25	4	1	1	0	1	762	37283
F16	familiar	0	2014-06-17	AM	DM168	11	DM165	0	11	2014-06-11	0.1788	47	4	1	1	1	2	1707	38226
F41	familiar	0	2014-06-23	AM	DM165	11	DM168	0	11	2014-06-11	0.1788	25	14	4	8	1	9	1713	38226
F16	familiar	0	2014-06-17	AM	DM170	11	DM165	0	11	2014-06-11	0.199	14	7	2	3	1	4	1497	38016
F56	familiar	0	2014-06-24	AM	DM165	11	DM170	0	11	2014-06-11	0.199	15	5	2	1	2	3	1714	38226
F18	familiar	0	2014-06-17	AM	DM212	11	DM189	0	11	2014-06-11	0.2011	63	48	4	12	0	12	619	37138
F14	familiar	0	2014-06-17	AM	DM192	11	DM171	0	11	2014-06-13	0.2075	23	14	2	4	2	6	969	37490
F16	familiar	0	2014-06-17	AM	DM179	11	DM165	0	11	2014-06-11	0.2077	6	2	1	1	0	1	1425	37944
F56	familiar	0	2014-06-24	AM	DM194	11	DM170	0	11	2014-06-11	0.2098	17	7	2	3	3	6	976	37488
F7	familiar	0	2014-06-16	AM	DM194	11	DF190	1	11	2014-06-11	0.2266	3	2	1	1	0	1	968	37488
F54	familiar	0	2014-06-24	AM	DM213	11	DF208	1	11	2014-06-11	0.2519	17	0	1	0	1	1	626	37138
F15	familiar	0	2014-06-17	AM	DM204	11	DM213	0	11	2014-06-11	0.2633	45	20	4	4	2	6	762	37281
F54	familiar	0	2014-06-24	AM	DM194	11	DF208	1	11	2014-06-11	0.2658	42	10	3	3	0	3	976	37488
F38	familiar	0	2014-06-21	AM	DM194	11	DM179	0	11	2014-06-11	0.2997	32	17	3	5	0	5	973	37488
F54	familiar	0	2014-06-24	AM	DM171	11	DF208	1	11	2014-06-11	0.3589	33	7	3	3	0	3	1504	38016
F11	familiar	1	2014-06-17	AM	DF190	11	DM165	0	11	2014-06-11	0.3597	13	10	3	3	1	4	969	37488
F16	familiar	0	2014-06-17	AM	DM192	11	DM165	0	11	2014-06-11	0.3597	5	3	1	1	1	2	969	37488
F16	familiar	1	2014-06-17	AM	DF190	11	DM165	0	11	2014-06-11	0.3597	5	2	1	1	0	1	969	37488
F53	familiar	0	2014-06-24	AM	DM192	11	DF208	1	11	2014-06-11	0.3901	14	5	3	7	0	7	976	37488
F53	familiar	1	2014-06-24	AM	DF190	11	DF208	1	11	2014-06-11	0.3901	33	3	3	6	1	7	976	37488
F54	familiar	1	2014-06-24	AM	DF190	11	DF208	1	11	2014-06-11	0.3901	4	1	1	1	0	1	976	37488
F46	familiar	0	2014-06-23	AM	DM171	11	DM170	0	11	2014-06-11	0.4021	5	1	1	1	0	1	1503	38016
F16	familiar	0	2014-06-17	AM	DM213	11	DM165	0	11	2014-06-11	0.4105	3	1	1	1	0	1	619	37138
F44	familiar	1	2014-06-23	AM	DF200	11	DM170	0	11	2014-06-11	0.4139	23	9	2	2	2	4	768	37281
F46	familiar	1	2014-06-23	AM	DF200	11	DM170	0	11	2014-06-11	0.4139	7	1	1	1	0	1	768	37281
F52	familiar	0	2014-06-24	AM	DM168	11	DM193	0	11	2014-06-11	0.423	18	0	0	0	0	0	1714	38226
F56	familiar	0	2014-06-24	AM	DM193	11	DM170	0	11	2014-06-11	0.4243	18	6	1	1	0	1	976	37488
F15	familiar	1	2014-06-17	AM	DF200	11	DM213	0	11	2014-06-11	0.4376	20	2	1	1	0	1	762	37281
F30	familiar	0	2014-06-20	AM	DM213	11	DF200	1	11	2014-06-11	0.4376	7	5	1	2	1	3	622	37138
F56	familiar	0	2014-06-24	AM	DM168	11	DM170	0	11	2014-06-11	0.4539	94	13	2	4	1	5	1714	38226
F38	familiar	0	2014-06-21	AM	DM189	11	DM179	0	11	2014-06-11	0.4618	16	5	1	2	0	2	1054	37569
F18	familiar	0	2014-06-17	AM	DM170	11	DM189	0	11	2014-06-11	0.4697	30	25	3	5	1	6	1497	38016
F15	familiar	0	2014-06-17	AM	DM170	11	DM213	0	11	2014-06-11	0.4818	32	13	4	8	0	8	1497	38016
F45	familiar	0	2014-06-23	AM	DM213	11	DM170	0	11	2014-06-11	0.4818	23	3	1	1	1	2	625	37138
F9	familiar	0	2014-06-16	AM	DM193	11	DM189	0	11	2014-06-11	0.5087	4	2	1	1	0	1	968	37488
F36	familiar	1	2014-06-21	AM	DF190	11	DM180	0	11	2014-06-11	0.5176	15	8	3	6	1	7	973	37488
F38	familiar	0	2014-06-21	AM	DM168	11	DM179	0	11	2014-06-11	0.5195	59	4	2	2	1	3	1711	38226
F44	familiar	1	2014-06-23	AM	DF190	11	DM170	0	11	2014-06-11	0.5494	6	4	1	2	0	2	975	37488
F56	familiar	0	2014-06-24	AM	DM192	11	DM170	0	11	2014-06-11	0.5494	46	0	2	0	2	2	976	37488
F37	familiar	1	2014-06-21	AM	DF190	11	DM179	0	11	2014-06-11	0.5652	10	2	1	2	0	2	973	37488
F43	familiar	1	2014-06-23	AM	DF190	11	DM179	0	11	2014-06-11	0.5652	25	3	1	3	0	3	975	37488
F14	familiar	0	2014-06-17	AM	DM168	11	DM171	0	11	2014-06-13	0.5679	22	3	1	1	2	3	1707	38228
F9	familiar	0	2014-06-16	AM	DM168	11	DM189	0	11	2014-06-11	0.5721	4	2	1	1	0	1	1706	38226
F54	familiar	0	2014-06-24	AM	DM168	11	DF208	1	11	2014-06-11	0.5737	23	0	1	0	1	1	1714	38226
F58	familiar	0	2014-06-24	AM	DM168	11	DF208	1	11	2014-06-11	0.5737	45	10	3	6	0	6	1714	38226
F17	familiar	0	2014-06-17	AM	DM192	11	DM189	0	11	2014-06-11	0.5889	12	4	1	1	1	2	969	37488
F7	familiar	0	2014-06-16	AM	DM193	11	DF190	1	11	2014-06-11	0.592	7	5	1	2	0	2	968	37488
F50	familiar	1	2014-06-24	AM	DF190	11	DM193	0	11	2014-06-11	0.592	28	11	3	4	2	6	976	37488
F51	familiar	1	2014-06-24	AM	DF190	11	DM193	0	11	2014-06-11	0.592	6	1	1	1	0	1	976	37488
F54	familiar	0	2014-06-24	AM	DM189	11	DF208	1	11	2014-06-11	0.6022	24	3	1	2	0	2	1057	37569
F9	familiar	0	2014-06-16	AM	DM213	11	DM189	0	11	2014-06-11	0.634	6	3	1	1	0	1	618	37138
F48	familiar	0	2014-06-23	AM	DM209	11	DM204	0	11	2014-06-11	0.6575	11	5	1	3	0	3	768	37281
F16	familiar	0	2014-06-17	AM	DM204	11	DM165	0	11	2014-06-11	0.6684	14	6	1	2	2	4	762	37281
F54	familiar	1	2014-06-24	AM	DF200	11	DF208	1	11	2014-06-11	0.801	4	3	1	1	0	1	769	37281
UFP7	unfamiliar	1	2014-05-28	PM	BF484	1B	GM061	0	7A	2014-05-19	-0.1888	8	7	1	1	0	1	1482	37998
F68	familiar	0	2014-07-04	AM	BM455	1B	BF566	1	1B	2014-07-03	-0.1565	53	44	5	9	1	10	1840	38364
F112	familiar	1	2014-07-12	AM	BF566	1B	BM455	0	1B	2014-07-09	-0.1565	8	2	1	1	0	1	813	37335
F107	familiar	0	2014-07-12	AM	BM455	1B	BM564	0	1B	2014-07-09	-0.1526	10	4	2	4	0	4	1848	38370
F62	familiar	1	2014-07-04	AM	BF484	1B	BF593	1	1B	2014-07-03	-0.129	25	12	3	6	0	6	1519	38043
F72	familiar	0	2014-07-05	AM	BM558	1B	BF484	1	1B	2014-07-03	-0.1195	15	7	2	3	1	4	806	37329
F80	familiar	0	2014-07-07	AM	BM558	1B	BF484	1	1B	2014-07-03	-0.1195	10	5	2	5	1	6	808	37329
UFP4	unfamiliar	0	2014-05-28	AM	BM410	1B	GM089	0	7A	2014-05-19	-0.1154	5	2	1	1	0	1	2081	38597
UFP5	unfamiliar	0	2014-05-28	AM	BM410	1B	GM089	0	7A	2014-05-19	-0.1154	14	6	1	2	0	2	2081	38597
FP1	familiar	0	2014-05-30	AM	BM436	1B	BM455	0	1B	2014-05-29	-0.1108	13	8	1	NA	NA	0	1892	38416
F70	familiar	0	2014-07-04	AM	BM438	1B	BF566	1	1B	2014-07-03	-0.1064	77	12	3	5	1	6	1927	38451
F106	familiar	0	2014-07-12	AM	BM637	1B	BM455	0	1B	2014-07-09	-0.1049	17	12	3	5	1	6	275	36797
UFP2	unfamiliar	0	2014-05-28	AM	BM410	1B	GM090	0	7A	2014-05-19	-0.0941	23	7	1	2	0	2	2081	38597
F73	familiar	0	2014-07-05	AM	BM410	1B	BF484	1	1B	2014-07-03	-0.072	125	5	2	2	1	3	2119	38642
F79	familiar	0	2014-07-07	AM	BM410	1B	BF484	1	1B	2014-07-03	-0.072	16	4	1	2	0	2	2121	38642
F101	familiar	1	2014-07-12	AM	BF484	1B	BM410	0	1B	2014-07-09	-0.072	16	7	1	3	0	3	1527	38049
UFP13	unfamiliar	1	2014-05-29	AM	BF561	1B	GF092	1	7A	2014-05-19	-0.0708	12	9	2	6	1	7	769	37284
F71	familiar	0	2014-07-04	AM	BM558	1B	BF566	1	1B	2014-07-03	-0.0603	8	3	1	2	0	2	805	37329
UFP3	unfamiliar	0	2014-05-28	AM	BM637	1B	GM082	0	7A	2014-05-19	-0.057	30	26	3	7	0	7	230	36746
F103	familiar	0	2014-07-12	AM	BM564	1B	BM216	0	1B	2014-07-09	-0.0547	33	18	3	7	3	10	813	37335
UFP8	unfamiliar	0	2014-05-28	PM	BM455	1B	GM061	0	7A	2014-05-19	-0.0479	40	37	5	16	3	19	1803	38319
UFP11	unfamiliar	0	2014-05-29	AM	BM410	1B	GF092	1	7A	2014-05-19	-0.0339	10	5	1	3	0	3	2082	38597
UFP12	unfamiliar	0	2014-05-29	AM	BM410	1B	GF092	1	7A	2014-05-19	-0.0339	42	3	1	2	0	2	2082	38597
UFP9	unfamiliar	0	2014-05-28	PM	BM410	1B	GF092	1	7A	2014-05-19	-0.0339	16	13	2	6	0	6	2081	38597
F101	familiar	0	2014-07-12	AM	BM620	1B	BM410	0	1B	2014-07-09	-0.0333	13	8	2	3	1	4	374	36896
F59	familiar	0	2014-07-04	AM	BM564	1B	BF535	1	1B	2014-07-03	-0.0314	88	35	4	15	5	20	805	37329
F80	familiar	0	2014-07-07	AM	BM438	1B	BF484	1	1B	2014-07-03	-0.0283	12	4	1	3	0	3	1930	38451
F80	familiar	0	2014-07-07		BM455	1B	BF484	1	1B	2014-07-03	-0.0269	25	13	4	8	2	10	1843	38364
UFP12	unfamiliar	0	2014-05-29	AM	BM564	1B	GF092	1	7A	2014-05-19	-0.0267	54	48	5	17	5	22	769	37284
F101	familiar	0	2014-07-12	AM	BM436	1B	BM410	0	1B	2014-07-09	-0.0242	41	4	1	2	0	2	1935	38457
F101	familiar	0	2014-07-12	AM	BM564	1B	BM410	0	1B	2014-07-09	-0.0184	22	7	2	6	0	6	813	37335
UFP4	unfamiliar	1	2014-05-28	AM	BF561	1B	GM089	0	7A	2014-05-19	-0.0154	10	8	1	3	0	3	768	37284
UFP6	unfamiliar	1	2014-05-28	AM	BF561	1B	GM089	0	7A	2014-05-19	-0.0154	12	8	2	3	0	3	768	37284
F76	familiar	0	2014-07-07	AM	BM455	1B	BF589	1	1B	2014-07-03	-0.011	8	4	1	2	0	2	1843	38364
F66	familiar	0	2014-07-04	AM	BM438	1B	BF593	1	1B	2014-07-03	-0.0064	10	6	2	4	1	5	1927	38451
UFP7	unfamiliar	0	2014-05-28	PM	BM558	1B	GM061	0	7A	2014-05-19	-0.0015	8	8	2	4	0	4	768	37284
UFP9	unfamiliar	0	2014-05-28	PM	BM638	1B	GF092	1	7A	2014-05-19	0.0091	23	20	2	4	2	6	230	36746
UFP1	unfamiliar	1	2014-05-28	AM	BF561	1B	GM090	0	7A	2014-05-19	0.0093	25	16	1	3	0	3	768	37284
F84	familiar	1	2014-07-10	AM	BF566	1B	BM500	0	1B	2014-07-09	0.0121	25	22	4	10	1	11	811	37335
UFP 14	unfamiliar	1	2014-05-29	AM	BF622	1B	GF092	1	7A	2014-05-19	0.0171	45	17	4	7	4	11	330	36845
F64	familiar	0	2014-07-04	AM	BM216	1B	BF593	1	1B	2014-07-03	0.0196	39	5	3	3	2	5	3751	40275
F69	familiar	0	2014-07-04	AM	BM620	1B	BF566	1	1B	2014-07-03	0.0382	38	13	4	9	3	12	366	36890
F103	familiar	1	2014-07-12	AM	BF484	1B	BM216	0	1B	2014-07-09	0.0415	19	4	1	3	0	3	1527	38049
F104	familiar	1	2014-07-12	AM	BF484	1B	BM216	0	1B	2014-07-09	0.0415	8	1	1	1	0	1	1527	38049
F65	familiar	0	2014-07-04	AM	BM637	1B	BF593	1	1B	2014-07-03	0.0436	38	22	2	5	0	5	267	36791
F66	familiar	0	2014-07-04	AM	BM637	1B	BF593	1	1B	2014-07-03	0.0436	10	8	1	4	0	4	267	36791
F61	familiar	0	2014-07-04	AM	BM558	1B	BF535	1	1B	2014-07-03	0.0511	30	6	1	3	1	4	805	37329
F74	familiar	0	2014-07-05	AM	BM410	1B	BF473	1	1B	2014-07-03	0.0565	18	5	1	1	0	1	2119	38642
F76	familiar	1	2014-07-07	AM	BF622	1B	BF589	1	1B	2014-07-03	0.0579	6	4	1	3	0	3	369	36890
FP3	familiar	0	2014-05-30	AM	BM410	1B	BM455	0	1B	2014-05-29	0.0732	18	12	2	NA	NA	0	2083	38607
F102	familiar	0	2014-07-12	AM	BM455	1B	BM410	0	1B	2014-07-09	0.0732	11	6	2	3	1	4	1848	38370
F67	familiar	0	2014-07-04	AM	BM436	1B	BF566	1	1B	2014-07-03	0.0777	25	16	4	11	1	12	1927	38451
F81	familiar	0	2014-07-07	AM	BM438	1B	BF589	1	1B	2014-07-03	0.0796	10	5	1	3	0	3	1930	38451
F83	familiar	1	2014-07-07	AM	BF589	1B	BM438	0	1B	2014-07-03	0.0796	8	6	1	4	0	4	740	37261
F97	familiar	1	2014-07-10	AM	BF589	1B	BM438	0	1B	2014-07-09	0.0796	7	4	1	4	0	4	743	37267
F99	familiar	1	2014-07-10	AM	BF589	1B	BM438	0	1B	2014-07-09	0.0796	52	44	5	20	0	20	743	37267
F73	familiar	0	2014-07-05	AM	BM500	1B	BF484	1	1B	2014-07-03	0.0845	35	5	2	2	0	2	1304	37827
F75	familiar	0	2014-07-05	AM	BM438	1B	BF473	1	1B	2014-07-03	0.0885	12	7	2	3	2	5	1928	38451
F83	familiar	1	2014-07-07	AM	BF589	1B	BF627	1	1B	2014-07-03	0.0893	21	16	2	8	0	8	740	37261
UFP12	unfamiliar	1	2014-05-29	AM	BF473	1B	GF092	1	7A	2014-05-19	0.0928	38	21	4	8	0	8	1588	38103
UFP 14	unfamiliar	1	2014-05-29	AM	BF473	1B	GF092	1	7A	2014-05-19	0.0928	25	7	2	2	1	3	1588	38103
UFP3	unfamiliar	1	2014-05-28	AM	BF561	1B	GM082	0	7A	2014-05-19	0.093	11	9	1	2	0	2	768	37284
F96	familiar	0	2014-07-10	AM	BM637	1B	BM500	0	1B	2014-07-09	0.0963	35	14	4	8	0	8	273	36797
F97	familiar	0	2014-07-10	AM	BM436	1B	BM438	0	1B	2014-07-09	0.1116	16	11	4	6	0	6	1933	38457
F103	familiar	1	2014-07-12	AM	BF627	1B	BM216	0	1B	2014-07-09	0.1227	20	15	2	7	1	8	374	36896
F105	familiar	1	2014-07-12	AM	BF627	1B	BM216	0	1B	2014-07-09	0.1227	11	3	1	2	1	3	374	36896
F62	familiar	1	2014-07-04	AM	BF535	1B	BF593	1	1B	2014-07-03	0.1243	17	5	1	2	0	2	1098	37622
F60	familiar	0	2014-07-04	AM	BM455	1B	BF535	1	1B	2014-07-03	0.1265	37	6	1	3	1	4	1840	38364
F73	familiar	0	2014-07-05	AM	BM436	1B	BF484	1	1B	2014-07-03	0.1321	30	9	2	4	1	5	1928	38451
UFP10	unfamiliar	0	2014-05-28	PM	BM455	1B	GF092	1	7A	2014-05-19	0.137	26	24	3	0	0	0	1803	38319
F76	familiar	0	2014-07-07	AM	BM564	1B	BF589	1	1B	2014-07-03	0.139	19	12	2	4	3	7	808	37329
FP2	familiar	0	2014-05-30	AM	BM558	1B	BM455	0	1B	2014-05-29	0.1594	20	11	2	NA	NA	0	770	37294
F112	familiar	0	2014-07-12	AM	BM558	1B	BM455	0	1B	2014-07-09	0.1594	104	4	1	2	1	3	813	37335
F110	familiar	1	2014-07-12	AM	BF535	1B	BM410	0	1B	2014-07-09	0.1748	5	3	1	2	0	2	1106	37628
F78	familiar	0	2014-07-07	AM	BM620	1B	BF484	1	1B	2014-07-03	0.2176	15	7	2	7	0	7	369	36890
F108	familiar	0	2014-07-12	AM	BM438	1B	BM410	0	1B	2014-07-09	0.2411	6	3	1	2	0	2	1935	38457
F76	familiar	0	2014-07-07	AM	BM558	1B	BF589	1	1B	2014-07-03	0.2503	23	17	2	5	4	9	808	37329
F83	familiar	1	2014-07-07	AM	BF589	1B	BM558	0	1B	2014-07-03	0.2503	4	2	1	2	0	2	740	37261
F98	familiar	1	2014-07-10	AM	BF561	1B	BM438	0	1B	2014-07-09	0.2519	9	5	1	4	0	4	811	37335
F112	familiar	0	2014-07-12	AM	BM500	1B	BM455	0	1B	2014-07-09	0.2519	72	17	3	7	1	8	1311	37833
F106	familiar	1	2014-07-12	AM	BF593	1B	BM455	0	1B	2014-07-09	0.2743	22	13	3	8	0	8	663	37185
F114	familiar	0	2014-07-12	AM	BM620	1B	BM564	0	1B	2014-07-09	0.2825	7	5	1	1	0	1	374	36896
F102	familiar	0	2014-07-12	AM	BM216	1B	BM410	0	1B	2014-07-09	0.313	7	4	1	2	1	3	3759	40281
F109	familiar	0	2014-07-12	AM	BM216	1B	BM410	0	1B	2014-07-09	0.313	35	23	4	12	3	15	3759	40281
F105	familiar	1	2014-07-12	AM	BF622	1B	BM216	0	1B	2014-07-09	0.3168	7	2	1	3	0	3	374	36896
F63	familiar	0	2014-07-04	AM	BM410	1B	BF593	1	1B	2014-07-03	0.3318	17	4	1	1	2	3	2118	38642
F66	familiar	0	2014-07-04	AM	BM410	1B	BF593	1	1B	2014-07-03	0.3318	53	2	2	2	1	3	2118	38642
F101	familiar	1	2014-07-12	AM	BF593	1B	BM410	0	1B	2014-07-09	0.3318	43	30	4	14	1	15	663	37185
F76	familiar	1	2014-07-07	AM	BF535	1B	BF589	1	1B	2014-07-03	0.3326	6	4	1	2	0	2	1101	37622
F75	familiar	0	2014-07-05	AM	BM436	1B	BF473	1	1B	2014-07-03	0.3366	39	6	2	4	1	5	1928	38451
F68	familiar	0	2014-07-04	AM	BM637	1B	BF566	1	1B	2014-07-03	0.3405	23	5	1	3	1	4	267	36791
F114	familiar	0	2014-07-12	AM	BM637	1B	BM564	0	1B	2014-07-09	0.3767	10	5	2	5	1	6	275	36797
F102	familiar	1	2014-07-12	AM	BF622	1B	BM410	0	1B	2014-07-09	0.377	40	33	4	9	1	10	374	36896
F111	familiar	1	2014-07-12	AM	BF622	1B	BM410	0	1B	2014-07-09	0.377	9	4	1	2	1	3	374	36896
F100	familiar	0	2014-07-12	AM	BM500	1B	BM410	0	1B	2014-07-09	0.4205	15	8	2	4	0	4	1311	37833
F103	familiar	1	2014-07-12	AM	BF561	1B	BM216	0	1B	2014-07-09	0.4347	10	5	2	4	0	4	813	37335
F74	familiar	0	2014-07-05	AM	BM620	1B	BF473	1	1B	2014-07-03	0.4672	19	12	2	4	1	5	367	36890
F99	familiar	1	2014-07-10	AM	BF627	1B	BM438	0	1B	2014-07-09	0.492	33	24	3	6	4	10	372	36896
F74	familiar	1	2014-07-05	AM	BF535	1B	BF473	1	1B	2014-07-03	0.5164	25	9	2	5	0	5	1099	37622
F74	familiar	1	2014-07-05	AM	BF627	1B	BF473	1	1B	2014-07-03	0.5351	75	60	3	12	3	15	367	36890
F114	familiar	1	2014-07-12	AM	BF566	1B	BM564	0	1B	2014-07-09	0.5523	6	4	1	4	0	4	813	37335
UFP50	unfamiliar	0	2014-06-18	AM	HM180	1H	DM213	0	11	2014-06-11	-0.1983	13	10	2	2	3	5	2073	38591
UFP45	unfamiliar	0	2014-06-18	AM	HM253	1H	DM215	0	11	2014-06-11	-0.1882	15	11	1	2	0	2	721	37239
UFP46	unfamiliar	1	2014-06-18	AM	HF178(birth)	1H	DM171	0	11	2014-06-11	-0.1876	63	2	3	4	0	4	2073	38591
UFP47	unfamiliar	1	2014-06-18	AM	HF178	1H	DM171	0	11	2014-06-11	-0.1876	56	3	1	3	0	3	2073	38591
F143	familiar	1	2014-07-22	AM	HF248	1H	HM117	0	1H	2014-07-17	-0.1672	21	14	2	7	0	7	755	37275
F167	familiar	1	2014-07-25	AM	HF242	1H	HM222	0	1H	2014-07-17	-0.1524	25	5	1	1	0	1	823	37340
UFP37	unfamiliar	1	2014-06-05	AM	HF261	1H	GM117	0	7A	2014-05-19	-0.1503	34	10	1	2	0	2	364	347
UFP48	unfamiliar	0	2014-06-18	AM	HM195	1H	DM171	0	11	2014-06-11	-0.149	8	3	1	1	0	1	1643	38161
UFP45	unfamiliar	0	2014-06-18	AM	HM195	1H	DM215	0	11	2014-06-11	-0.1334	10	7	2	3	0	3	1643	38161
UFP96	unfamiliar	1	02/07/20/14	PM	HF242	1H	SM013	0	17	2017-06-27	-0.1323	12	8	1	3	0	3	NA	38416
F161	familiar	0	2014-07-24	AM	HM222	1H	HF178	1	1H	2014-07-17	-0.131	15	6	2	3	0	3	1352	37870
UFP50	unfamiliar	1	2014-06-18	AM	HF251	1H	DM213	0	11	2014-06-11	-0.124	13	6	2	2	2	4	721	37239
UFP21	unfamiliar	1	2014-06-04	AM	HF178(preg)	1H	VF140	1	21	2014-05-22	-0.1083	3	1	1	1	0	1	2059	2046
UFP94	unfamiliar	1	02/07/20/14	PM	HF178	1H	HM092	0	17	2017-06-27	-0.1049	16	2	1	1	0	1	2087	39703
UFP47	unfamiliar	1	2014-06-18	AM	HF182	1H	DM171	0	11	2014-06-11	-0.1033	27	4	1	1	1	2	1924	38442
F143	familiar	0	22/072014	AM	HM180	1H	HM117	0	1H	2014-07-17	-0.1022	7	2	1	1	1	2	NA	38627
F143	familiar	1	22/072014	AM	HF242	1H	HM117	0	1H	2014-07-17	-0.1011	5	3	1	2	0	2	NA	37340
UFP43	unfamiliar	0	2014-06-18	AM	HM222	1H	DM215	0	11	2014-06-11	-0.0958	12	10	2	5	1	6	1316	37834
UFP46	unfamiliar	1	2014-06-18	AM	HF260	1H	DM171	0	11	2014-06-11	-0.0827	59	4	3	3	0	3	377	36895
F141	familiar	1	22/072014	AM	HF220	1H	HM117	0	1H	2014-07-17	-0.0823	7	5	1	2	0	2	NA	37870
UFP97	unfamiliar	0	02/07/20/14	PM	HM246	1H	HM069	0	17	2017-06-27	-0.0728	24	13	5	4	0	4	NA	38416
UFP32	unfamiliar	0	2014-06-04	PM	HM117	1H	BM455	0	1B	2014-05-29	-0.072	24	17	3	2	3	5	2940	39459
F165	familiar	0	2014-07-24	AM	HM246	1H	HF182	1	1H	2014-07-17	-0.0691	14	8	1	3	0	3	822	37340
F152	familiar	0	2014-07-22	AM	HM222	1H	HF248	1	1H	2014-07-17	-0.064	41	6	1	4	0	4	1350	37870
F155	familiar	1	2014-07-24	AM	HF178	1H	HM180	0	1H	2014-07-17	-0.0635	8	3	1	1	0	1	2109	38627
UFP43	unfamiliar	1	2014-06-18	AM	HF260	1H	DM215	0	11	2014-06-11	-0.0612	22	16	3	5	3	8	377	36895
UFP45	unfamiliar	1	2014-06-18	AM	HF260	1H	DM215	0	11	2014-06-11	-0.0612	10	6	1	2	2	4	377	36895
UFP96	unfamiliar	0	02/07/20/14	PM	HM253	1H	SM013	0	17	2017-06-27	-0.0608	19	6	3	5	0	5	NA	38351
F160	familiar	0	2014-07-24	AM	HM117	1H	HF178	1	1H	2014-07-17	-0.0594	20	13	2	2	2	4	2990	39508
UFP48	unfamiliar	1	2014-06-18	AM	HF251	1H	DM171	0	11	2014-06-11	-0.0509	30	6	2	2	0	2	721	37239
UFP22	unfamiliar	1	2014-06-04	AM	HF261	1H	VF141	1	21	2014-05-22	-0.0498	79	64	5	20	7	27	363	350
UFP36	unfamiliar	0	2014-06-05	AM	HM246	1H	GM117	0	7A	2014-05-19	-0.0452	17	9	1	2	1	3	773	756
F173	familiar	0	2014-07-25	AM	HM223	1H	HF125	1	1H	2014-07-17	-0.0436	18	0	0	0	0	0	1353	37870
UFP38	unfamiliar	0	2014-06-05	AM	HM195	1H	GM117	0	7A	2014-05-19	-0.0418	30	20	5	7	1	8	1630	1613
F153	familiar	0	2014-07-22	AM	HM180	1H	HF248	1	1H	2014-07-17	-0.04	44	11	2	6	0	6	2107	38627
F153	familiar	1	2014-07-22	AM	HF261	1H	HF248	1	1H	2014-07-17	-0.0345	39	15	2	5	0	5	411	36931
UFP49	unfamiliar	0	2014-06-18	AM	HM117	1H	DM213	0	11	2014-06-11	-0.0324	5	3	1	2	0	2	2954	39472
UFP32	unfamiliar	1	2014-06-04	PM	HF261	1H	BM455	0	1B	2014-05-29	-0.0255	100	92	4	12	6	18	363	36882
F157	familiar	0	2014-07-24	AM	HM217	1H	HF220	1	1H	2014-07-17	-0.0247	10	6	1	3	0	3	1352	37870
F158	familiar	0	2014-07-24	AM	HM217	1H	HF220	1	1H	2014-07-17	-0.0247	13	3	1	3	0	3	1352	37870
UFP46	unfamiliar	1	2014-06-18	AM	HF261	1H	DM171	0	11	2014-06-11	-0.0161	36	11	3	4	2	6	377	36895
F174	familiar	1	2014-07-25	AM	HF220	1H	HF125	1	1H	2014-07-17	-0.0139	9	4	1	2	1	3	1353	37870
UFP21	unfamiliar	0	2014-06-04	AM	HM253	1H	VF140	1	21	2014-05-22	-0.0101	58	53	4	19	5	24	707	694
F146	familiar	0	2014-07-22	AM	HM117	1H	HF240	1	1H	2014-07-17	-0.0072	11	3	1	3	0	3	2988	39508
F152	familiar	0	2014-07-22	AM	HM241	1H	HF248	1	1H	2014-07-17	-0.0049	47	6	1	3	0	3	820	37340
F141	familiar	0	22/072014	AM	HM195	1H	HM117	0	1H	2014-07-17	-0.0037	11	2	1	1	0	1	NA	38197
F142	familiar	1	22/072014	AM	HF260	1H	HM117	0	1H	2014-07-17	-0.0036	23	10	1	3	1	4	NA	36931
UFP32	unfamiliar	0	2014-06-04	PM	HM217	1H	BM455	0	1B	2014-05-29	0.0018	25	15	3	5	1	6	1302	37821
UFP46	unfamiliar	0	2014-06-18	AM	HM117	1H	DM171	0	11	2014-06-11	0.0105	50	1	3	2	0	2	2954	39472
UFP43	unfamiliar	1	2014-06-18	AM	HF251	1H	DM215	0	11	2014-06-11	0.0225	11	9	2	2	3	5	721	37239
UFP45	unfamiliar	1	2014-06-18	AM	HF251	1H	DM215	0	11	2014-06-11	0.0225	14	10	3	3	3	6	721	37239
UFP30	unfamiliar	0	2014-06-04	PM	HM195	1H	VF141	1	21	2014-05-22	0.0255	36	16	2	3	2	5	1629	1616
F151	familiar	1	2014-07-22	AM	HF260	1H	HF248	1	1H	2014-07-17	0.0258	58	19	3	6	4	10	411	36931
UFP97	unfamiliar	0	02/07/20/14	PM	HM253	1H	HM069	0	17	2017-06-27	0.026	39	12	5	6	2	8	NA	38351
F155	familiar	1	2014-07-24	AM	HF242	1H	HM180	0	1H	2014-07-17	0.034	6	1	1	1	0	1	822	37340
UFP20	unfamiliar	0	2014-06-04	AM	HM117	1H	VM135	0	21	2014-05-22	0.0358	28	24	3	6	4	10	2940	39452
F141	familiar	0	22/072014	AM	HM222	1H	HM117	0	1H	2014-07-17	0.037	30	3	1	2	0	2	NA	37870
F170	familiar	0	2014-07-25	AM	HM222	1H	HF125	1	1H	2014-07-17	0.0389	22	0	0	0	0	0	1353	37870
F171	familiar	0	2014-07-25	AM	HM222	1H	HF125	1	1H	2014-07-17	0.0389	30	4	1	3	0	3	1353	37870
UFP22	unfamiliar	0	2014-06-04	AM	HM117	1H	VF141	1	21	2014-05-22	0.0432	75	27	5	9	3	12	2940	2927
F151	familiar	0	2014-07-22	AM	HM223	1H	HF248	1	1H	2014-07-17	0.0491	14	6	1	2	0	2	1350	37870
UFP26	unfamiliar	0	2014-06-04	AM	HM180	1H	VM096	0	21	2014-05-22	0.0499	15	6	1	2	0	2	2059	38571
UFP23	unfamiliar	0	2014-06-04	AM	HM180	1H	VM096	0	21	2014-05-22	0.0499	15	7	2	3	1	4	2059	38571
UFP30	unfamiliar	0	2014-06-04	PM	HM246	1H	VF141	1	21	2014-05-22	0.0551	36	13	2	1	3	4	772	759
UFP27	unfamiliar	0	2014-06-04	AM	HM117	1H	VF139	1	21	2014-05-22	0.0654	25	16	3	4	3	7	2940	2927
F171	familiar	1	2014-07-25	AM	HF178	1H	HF125	1	1H	2014-07-17	0.0674	7	3	1	1	0	1	2110	38627
F150	familiar	1	2014-07-22	AM	HF242	1H	HF240	1	1H	2014-07-17	0.0677	66	8	2	4	0	4	820	37340
F20	familiar	0	2014-06-18	AM	HM253	1H	HF260	1	1H	2014-06-12	0.0689	48	19	2	4	1	5	721	37240
UFP21	unfamiliar	0	2014-06-04	AM	HM117	1H	VF140	1	21	2014-05-22	0.0763	80	20	3	5	2	7	2940	2927
F149	familiar	1	2014-07-22	AM	HF220	1H	HF240	1	1H	2014-07-17	0.0807	6	2	1	2	0	2	1350	37870
F157	familiar	1	2014-07-24	AM	HF240	1H	HF220	1	1H	2014-07-17	0.0807	23	13	3	5	0	5	822	37340
F21	familiar	0	2014-06-18	AM	HM180	1H	HF260	1	1H	2014-06-12	0.0829	49	15	2	1	1	2	2073	38592
UFP97	unfamiliar	1	02/07/20/14	PM	HF242	1H	HM069	0	17	2017-06-27	0.0876	58	7	5	7	0	7	NA	38416
UFP24	unfamiliar	0	2014-06-04	AM	HM195	1H	VM096	0	21	2014-05-22	0.0915	22	17	2	4	3	7	1629	38141
F153	familiar	1	2014-07-22	AM	HF220	1H	HF248	1	1H	2014-07-17	0.0992	41	5	1	3	0	3	1350	37870
F147	familiar	0	2014-07-22	AM	HM222	1H	HF240	1	1H	2014-07-17	0.1012	8	4	1	2	0	2	1350	37870
F150	familiar	0	2014-07-22	AM	HM222	1H	HF240	1	1H	2014-07-17	0.1012	80	9	1	4	0	4	1350	37870
F153	familiar	0	2014-07-22	AM	HM216	1H	HF248	1	1H	2014-07-17	0.1173	23	4	1	1	0	1	1350	37870
F148	familiar	0	2014-07-22	AM	HM216	1H	HF240	1	1H	2014-07-17	0.1355	57	41	3	4	5	9	1350	37870
F165	familiar	0	2014-07-24	AM	HM195	1H	HF182	1	1H	2014-07-17	0.1463	9	4	1	1	1	2	1679	38197
F158	familiar	0	2014-07-24	AM	HM195	1H	HF220	1	1H	2014-07-17	0.1483	18	4	1	2	1	3	1679	38197
F146	familiar	0	2014-07-22	AM	HM223	1H	HF240	1	1H	2014-07-17	0.165	8	4	1	1	0	1	1350	37870
UFP26	unfamiliar	0	2014-06-04	AM	HM117	1H	VM096	0	21	2014-05-22	0.1726	11	8	1	2	0	2	2940	39452
UFP25	unfamiliar	0	2014-06-04	AM	HM117	1H	VM096	0	21	2014-05-22	0.1726	25	9	2	2	4	6	2940	39452
F19	familiar	0	2014-06-18	AM	HM195	1H	HF260	1	1H	2014-06-12	0.1769	10	5	1	2	0	2	1643	38162
F172	familiar	0	2014-07-25	AM	HM180	1H	HF125	1	1H	2014-07-17	0.184	20	8	2	4	0	4	2110	38627
UFP96	unfamiliar	0	02/07/20/14	PM	HM223	1H	SM013	0	17	2017-06-27	0.1874	16	5	1	3	0	3	NA	38946
UFP38	unfamiliar	0	2014-06-05	AM	HM241	1H	GM117	0	7A	2014-05-19	0.1887	56	10	3	3	0	3	773	756
F162	familiar	0	2014-07-24	AM	HM223	1H	HF182	1	1H	2014-07-17	0.195	13	3	1	3	0	3	1352	37870
UFP28	unfamiliar	0	2014-06-04	AM	HM246	1H	VF139	1	21	2014-05-22	0.1985	56	32	4	14	1	15	772	759
UFP97	unfamiliar	1	02/07/20/14	PM	HF240	1H	HM069	0	17	2017-06-27	0.2039	35	23	5	11	3	14	NA	38416
F144	familiar	0	22/072014	AM	HM217	1H	HF240	1	1H	2014-07-17	0.2242	46	0	1	0	1	1	NA	37870
F150	familiar	0	2014-07-22	AM	HM217	1H	HF240	1	1H	2014-07-17	0.2242	51	5	1	3	0	3	1350	37870
F156	familiar	0	2014-07-24	AM	HM180	1H	HF220	1	1H	2014-07-17	0.2388	12	7	1	3	0	3	2109	38627
F166	familiar	0	2014-07-25	AM	HM217	1H	HM222	0	1H	2014-07-17	0.248	8	2	1	2	0	2	1353	37870
F163	familiar	0	2014-07-24	AM	HM217	1H	HF182	1	1H	2014-07-17	0.2539	14	3	1	2	0	2	1352	37870
UFP19	unfamiliar	0	2014-06-04	AM	HM246	1H	VM135	0	21	2014-05-22	0.255	22	17	3	6	2	8	772	37284
F154	familiar	0	2014-07-24	AM	HM222	1H	HM180	0	1H	2014-07-17	0.3153	18	6	1	1	1	2	1352	37870
F144	familiar	0	2014-07-22	AM	HM241	1H	HF240	1	1H	2014-07-17	0.3229	32	11	1	3	0	3	820	37340
F150	familiar	0	2014-07-22	AM	HM241	1H	HF240	1	1H	2014-07-17	0.3229	67	2	1	1	0	1	820	37340
F164	familiar	1	2014-07-24	AM	HF260	1H	HF182	1	1H	2014-07-17	0.3745	15	8	2	5	2	7	413	36931
F145	familiar	0	22/072014	AM	HM180	1H	HF240	1	1H	2014-07-17	0.3765	10	3	1	1	1	2	NA	38627
F159	familiar	1	2014-07-24	AM	HF240	1H	HM180	0	1H	2014-07-17	0.3765	45	33	4	14	4	18	822	37340
UFP37	unfamiliar	0	2014-06-05	AM	HM180	1H	GM117	0	7A	2014-05-19	0.3828	38	9	1	1	1	2	2060	2043
F142	familiar	1	22/072014	AM	HF261	1H	HM117	0	1H	2014-07-17	0.3902	15	8	2	5	0	5	NA	36931
F174	familiar	1	2014-07-25	AM	HF248	1H	HF125	1	1H	2014-07-17	0.4007	17	11	1	2	1	3	758	37275
UFP26	unfamiliar	0	2014-06-04	AM	HM246	1H	VM096	0	21	2014-05-22	0.4247	13	12	3	7	0	7	772	37284
F166	familiar	0	2014-07-25	AM	HM241	1H	HM222	0	1H	2014-07-17	0.4945	9	2	1	1	0	1	823	37340
F169	familiar	0	2014-07-25	AM	HM241	1H	HM222	0	1H	2014-07-17	0.4945	30	4	1	1	1	2	823	37340
F144	familiar	0	22/072014	AM	HM195	1H	HF240	1	1H	2014-07-17	0.5269	7	3	1	1	0	1	NA	38197
F19	familiar	0	2014-06-18	AM	HM222	1H	HF260	1	1H	2014-06-12	0.6541	15	8	1	2	1	3	1316	37835
